# Supplementary material for: Overexpression of the transcription factor Yap1 modifies intracellular redox conditions and enhances recombinant protein secretion
Source: Microb Cell. 2014 Oct 31;1(11):376–86. doi: 10.15698/mic2014.11.173 (PMC5349127; doi:10.15698/mic2014.11.173)
Supplement: Supplementary file 1 [file mic-01-376-s01.xls]

## Sheet: GOTermFinder, FC1.5
down-regulated: FC>1.5-fold
22 genes: 7 thereof without S.cerevisiae homolog
BP	Gene Ontology term	Cluster frequency	Genome frequency	Corrected P-value	FDR	FALSE Positives	Genes annotated to the term
	transition metal ion transport	3 of 21 genes, 14.3%	41 of 7166 genes, 0.6%	0.01549	0.09	0.18	CCC1, PHO84, FRE1
	manganese ion transport	2 of 21 genes, 9.5%	7 of 7166 genes, 0.1%	0.01225	0.1	0.1	CCC1, PHO84
MF	Gene Ontology term	Cluster frequency	Genome frequency	Corrected P-value	FDR	FALSE Positives	Genes annotated to the term
	manganese ion transmembrane transporter activity	2 of 21 genes, 9.5%	4 of 7166 genes, 0.1%	0.00161	0.06	0.06	CCC1, PHO84
	polyamine transmembrane transporter activity	2 of 21 genes, 9.5%	10 of 7166 genes, 0.1%	0.01197	0.05	0.1	GAP1, TPO3
CC	no significant GO terms found
up-regulated: FC>1.5-fold
52 genes: 12 thereof without S.cerevisiae homolog, 2 have more isoforms in P. pastoris than in S. cerevisiae
BP	Gene Ontology term	Cluster frequency	Genome frequency	Corrected P-value	FDR	FALSE Positives	Genes annotated to the term
	response to chemical stimulus	14 of 48 genes, 29.2%	393 of 7166 genes, 5.5%	3.77e-05	0	0	YDL124W, TRX2, FLR1, AHP1, TSA1, SNQ2, TRX1, YOR1, SOD1, GSH1, YAP1, FET3, AIF1, SRX1
	response to inorganic substance	6 of 48 genes, 12.5%	44 of 7166 genes, 0.6%	9.33e-05	0	0	AHP1, SOD1, GSH1, YAP1, FET3, AIF1
	response to oxygen-containing compound	5 of 48 genes, 10.4%	51 of 7166 genes, 0.7%	0.00497	0	0	TSA1, SOD1, GSH1, YAP1, AIF1
	response to metal ion	4 of 48 genes, 8.3%	25 of 7166 genes, 0.3%	0.00495	0	0	AHP1, GSH1, YAP1, FET3
	response to oxidative stress	10 of 48 genes, 20.8%	94 of 7166 genes, 1.3%	9.85e-08	0	0	YDL124W, TRX2, AHP1, TSA1, TRX1, SOD1, GSH1, YAP1, AIF1, SRX1
	cellular response to oxidative stress	8 of 48 genes, 16.7%	88 of 7166 genes, 1.2%	2.32e-05	0	0	YDL124W, TRX2, AHP1, TSA1, TRX1, SOD1, SRX1, YAP1
	response to reactive oxygen species	4 of 48 genes, 8.3%	19 of 7166 genes, 0.3%	0.00156	0	0	SOD1, GSH1, YAP1, AIF1
	single-organism metabolic process	23 of 48 genes, 47.9%	1291 of 7166 genes, 18.0%	0.00047	0	0	FRE3, YDR541C, YDL124W, FRE6, AHP1, FDH1, SOD1, ETR1, GSH1, OYE2, FET3, FRE2, YNL134C, TRX2, TSA1, SNQ2, OYE3, TRX1, YPR127W, YOR1, HBN1, SRX1, AIF1
	oxidation-reduction process	20 of 48 genes, 41.7%	446 of 7166 genes, 6.2%	4.04e-10	0	0	FRE3, YDR541C, YDL124W, FRE6, AHP1, FDH1, SOD1, ETR1, OYE2, FET3, FRE2, YNL134C, TRX2, TSA1, TRX1, OYE3, YPR127W, HBN1, SRX1, AIF1
	homeostatic process	11 of 48 genes, 22.9%	258 of 7166 genes, 3.6%	0.00018	0	0	FRE2, FRE3, FTR1, SIT1, FRE6, TRX2, AHP1, TSA1, TRX1, SOD1, FET3
	cellular homeostasis	10 of 48 genes, 20.8%	171 of 7166 genes, 2.4%	3.36e-05	0	0	FRE3, FTR1, SIT1, FRE6, TRX2, AHP1, TSA1, TRX1, SOD1, FET3
	cell redox homeostasis	4 of 48 genes, 8.3%	30 of 7166 genes, 0.4%	0.01047	0	0	TRX2, AHP1, TSA1, TRX1
	metal ion homeostasis	7 of 48 genes, 14.6%	95 of 7166 genes, 1.3%	0.00066	0	0	FRE2, FRE3, FTR1, SIT1, FRE6, SOD1, FET3
	cation homeostasis	7 of 48 genes, 14.6%	129 of 7166 genes, 1.8%	0.00508	0	0	FRE2, FRE3, FTR1, SIT1, FRE6, SOD1, FET3
	transition metal ion homeostasis	7 of 48 genes, 14.6%	74 of 7166 genes, 1.0%	0.00012	0	0	FRE2, FRE3, FTR1, SIT1, FRE6, SOD1, FET3
	iron ion homeostasis	6 of 48 genes, 12.5%	50 of 7166 genes, 0.7%	0.0002	0	0	FRE2, FRE3, FTR1, SIT1, FRE6, FET3
	cellular iron ion homeostasis	5 of 48 genes, 10.4%	40 of 7166 genes, 0.6%	0.00147	0	0	FRE3, FTR1, SIT1, FRE6, FET3
	iron assimilation	4 of 48 genes, 8.3%	10 of 7166 genes, 0.1%	8.85e-05	0	0	FRE3, FTR1, SIT1, FET3
	regulation of biological quality	11 of 48 genes, 22.9%	416 of 7166 genes, 5.8%	0.01733	0	0	FRE2, FRE3, FTR1, SIT1, FRE6, TRX2, AHP1, TSA1, TRX1, SOD1, FET3
MF	Gene Ontology term	Cluster frequency	Genome frequency	Corrected P-value	FDR	FALSE Positives	Genes annotated to the term
	antioxidant activity	4 of 48 genes, 8.3%	32 of 7166 genes, 0.4%	0.00488	0.0015	0.02	AHP1, TSA1, SOD1, SRX1
	iron ion transmembrane transporter activity	3 of 48 genes, 6.2%	11 of 7166 genes, 0.2%	0.00394	0.0017	0.02	FTR1, SIT1, FET3
	drug transmembrane transporter activity	3 of 48 genes, 6.2%	17 of 7166 genes, 0.2%	0.0158	0.0014	0.02	YOR1, FLR1, SNQ2
	oxidoreductase activity	20 of 48 genes, 41.7%	342 of 7166 genes, 4.8%	9.44e-13	0	0	FRE3, YDR541C, YDL124W, FRE6, AHP1, FDH1, SOD1, ETR1, OYE2, FET3, FRE2, YNL134C, TRX2, TSA1, TRX1, OYE3, YPR127W, HBN1, SRX1, AIF1
	oxidoreductase activity, acting on CH-OH group of donors
	oxidoreductase activity, acting on a sulfur group of donors	6 of 48 genes, 12.5%	37 of 7166 genes, 0.5%	1.14e-05	0	0	TRX2, OYE2, OYE3, TRX1, SRX1, AIF1
	oxidoreductase activity, acting on NAD(P)H	4 of 48 genes, 8.3%	30 of 7166 genes, 0.4%	0.00376	0	0	HBN1, OYE2, OYE3, AIF1
	NADPH dehydrogenase activity	2 of 48 genes, 4.2%	2 of 7166 genes, 0.0%	0.00386	0.0022	0.02	OYE2, OYE3
	oxidoreductase activity, oxidizing metal ions	4 of 48 genes, 8.3%	12 of 7166 genes, 0.2%	7.42e-05	0	0	FRE2, FRE3, FRE6, FET3
	ferric-chelate reductase (NADPH) activity	3 of 48 genes, 6.2%	6 of 7166 genes, 0.1%	0.00048	0	0	FRE2, FRE3, FRE6
	aldo-keto reductase (NADP) activity	3 of 48 genes, 6.2%	10 of 7166 genes, 0.1%	0.00288	0	0	YNL134C, YPR127W, YDL124W
CC	Gene Ontology term	Cluster frequency	Genome frequency	Corrected P-value	FDR	FALSE Positives	Genes annotated to the term
	plasma membrane	13 of 48 genes, 27.1%	461 of 7166 genes, 6.4%	0.00031	0	0	FRE2, FRE3, FTR1, SNG1, RGS2, YDL124W, FLR1, AHP1, SNQ2, TPO1, YOR1, FET3, AIF1
	high affinity iron permease complex	2 of 48 genes, 4.2%	2 of 7166 genes, 0.0%	0.0021	0	0	FTR1, FET3

## Sheet: GO Term Finder, PV0.02
Sheet Regulated genes: Short names, functional descriptions, fold changes and p-values of differentially regulated genes upon YAP1 overexpression in P. pastoris secreting trypsinogen (trpYAP1/trp). The presence of YAP1 binding sites predicted by MatInspector is indicated. Functional categories as used for Table 1 are assigned.
Sheet GO Term Finder, PV0.02: Significantly enriched GO terms (corrected P-value < 0.05) within up- and downregulated genes (using no FC cutoff) upon YAP1 overexpression.
Sheet GO Term Finder, FC1.5: Significantly enriched GO terms (corrected P-value < 0.05) within strongly up- and downregulated genes upon YAP1 overexpression, using fold change of 1.5-fold up- or downregulation as additional cutoff criterion.
down-regulated:
72 genes: 19 thereof without S.cerevisiae homolog, 1 have more isoforms in P. pastoris than in S. cerevisiae
BP	Gene Ontology term	Cluster frequency	Genome frequency	Corrected P-value	FDR	Genes annotated to the term
	flocculation	4 of 71 genes, 5.6%	10 of 7166 genes, 0.1%	0.00049	0	FLO11, FLO10, FLO5, FLO9
	flocculation via cell wall protein-carbohydrate interaction	3 of 71 genes, 4.2%	6 of 7166 genes, 0.1%	0.00505	0	FLO10, FLO5, FLO9
	glutamine family amino acid metabolic process	12 of 71 genes, 16.9%	288 of 7166 genes, 4.0%	0.00597	0	YHL008C, GAP1, SMF2, RSB1, CCC1, TPO4, AQR1, TPO3, PHO84, FRE1, PIC2, MEP1
	ion transport	6 of 71 genes, 8.5%	63 of 7166 genes, 0.9%	0.0092	0.016	CPA1, ARG5,6, ARG1, GLT1, HIS7, GAD1
	manganese ion transport	3 of 71 genes, 4.2%	7 of 7166 genes, 0.1%	0.00878	0.02	SMF2, CCC1, PHO84
MF	Gene Ontology term	Cluster frequency	Genome frequency	Corrected P-value	FDR	Genes annotated to the term
	transporter activity	17 of 71 genes, 23.9%	452 of 7166 genes, 6.3%	0.00012	0	GAP1, CCC1, PDR5, ITR1, AQR1, THI7, MEP1, PIC2, YHL008C, ITR2, RSB1, SMF2, AQY1, TPO4, PDR12, TPO3, PHO84
	transmembrane transporter activity	15 of 71 genes, 21.1%	355 of 7166 genes, 5.0%	0.00013	0	GAP1, ITR2, AQY1, SMF2, CCC1, TPO4, PDR12, PDR5, ITR1, AQR1, THI7, TPO3, PHO84, MEP1, PIC2
	substrate-specific transporter activity	14 of 71 genes, 19.7%	383 of 7166 genes, 5.3%	0.00174	0	GAP1, ITR2, AQY1, SMF2, RSB1, CCC1, TPO4, PDR12, ITR1, AQR1, THI7, TPO3, PHO84, MEP1
	substrate-specific transmembrane transporter activity	13 of 71 genes, 18.3%	319 of 7166 genes, 4.5%	0.00115	0	GAP1, ITR2, AQY1, SMF2, CCC1, TPO4, PDR12, ITR1, AQR1, THI7, TPO3, PHO84, MEP1
	myo-inositol transmembrane transporter activity	2 of 71 genes, 2.8%	2 of 7166 genes, 0.0%	0.00938	0	ITR1, ITR2
	polyamine transmembrane transporter activity	3 of 71 genes, 4.2%	10 of 7166 genes, 0.1%	0.01032	0	GAP1, TPO3, TPO4
	mannose binding	3 of 71 genes, 4.2%	4 of 7166 genes, 0.1%	0.00035	0	FLO10, FLO5, FLO9
CC	Gene Ontology term	Cluster frequency	Genome frequency	Corrected P-value	FDR	Genes annotated to the term
	cell periphery	23 of 71 genes, 32.4%	654 of 7166 genes, 9.1%	2.18e-06	0	FLO11, GAP1, SLM1, FLO5, UTR2, PDR5, ITR1, AQR1, THI7, YPS1, MEP1, EXG1, FLO10, ITR2, GAS1, AQY1, RSB1, TPO4, PDR12, FLO9, TPO3, PHO84, FRE1
	intrinsic to membrane	27 of 71 genes, 38.0%	1410 of 7166 genes, 19.7%	0.01637	0.015	FLO11, GAP1, FLO5, KTR1, UTR2, CCC1, PDR5, YMR244W, ITR1, THI7, AQR1, YPS1, MEP1, PIC2, YHL008C, FLO10, ITR2, GAS1, AQY1, SMF2, RSB1, TPO4, PDR12, FLO9, TPO3, PHO84, FRE1
	plasma membrane	18 of 71 genes, 25.4%	461 of 7166 genes, 6.4%	2.2e-05	0	FLO11, GAP1, SLM1, PDR5, ITR1, AQR1, THI7, YPS1, MEP1, ITR2, GAS1, RSB1, AQY1, TPO4, PDR12, TPO3, PHO84, FRE1
	anchored to membrane	7 of 71 genes, 9.9%	64 of 7166 genes, 0.9%	0.00018	0	FLO11, FLO10, FLO5, GAS1, UTR2, YPS1, FLO9
	cell wall	8 of 71 genes, 11.3%	106 of 7166 genes, 1.5%	0.00057	0	FLO11, FLO10, EXG1, FLO5, GAS1, UTR2, FLO9, YPS1
	extracellular region	7 of 71 genes, 9.9%	102 of 7166 genes, 1.4%	0.00406	0	FLO11, FLO10, EXG1, FLO5, GAS1, UTR2, FLO9
up-regulated:
98 genes: 23 thereof without S.cerevisiae homolog, 2 have more isoforms in P. pastoris than in S. cerevisiae
BP	Gene Ontology term	Cluster frequency	Genome frequency	Corrected P-value	FDR	Genes annotated to the term
	response to chemical stimulus	20 of 91 genes, 22.0%	393 of 7166 genes, 5.5%	2.27e-05	0	YDL124W, FLR1, AHP1, MCR1, SOD1, GSH1, AFG1, FET3, ATX1, TRR1, PDR16, TRX2, TSA1, HYR1, SNQ2, TRX1, YOR1, YAP1, SRX1, AIF1
	cellular response to chemical stimulus	13 of 91 genes, 14.3%	284 of 7166 genes, 4.0%	0.01843	0.0022	TRR1, ATX1, YDL124W, TRX2, AHP1, TSA1, HYR1, TRX1, MCR1, SOD1, AFG1, YAP1, SRX1
	response to inorganic substance	7 of 91 genes, 7.7%	44 of 7166 genes, 0.6%	0.00037	0	TRR1, AHP1, SOD1, GSH1, YAP1, FET3, AIF1
	response to oxygen-containing compound	6 of 91 genes, 6.6%	51 of 7166 genes, 0.7%	0.01381	0	TRR1, TSA1, SOD1, GSH1, YAP1, AIF1
	response to oxidative stress	15 of 91 genes, 16.5%	94 of 7166 genes, 1.3%	1.54e-10	0	TRR1, ATX1, YDL124W, TRX2, AHP1, TSA1, HYR1, TRX1, MCR1, SOD1, GSH1, AFG1, YAP1, AIF1, SRX1
	cellular response to oxidative stress	13 of 91 genes, 14.3%	88 of 7166 genes, 1.2%	1.75e-08	0	TRR1, ATX1, YDL124W, TRX2, AHP1, TSA1, HYR1, TRX1, MCR1, SOD1, AFG1, YAP1, SRX1
	response to reactive oxygen species	5 of 91 genes, 5.5%	19 of 7166 genes, 0.3%	0.00102	0	TRR1, SOD1, GSH1, YAP1, AIF1
	single-organism metabolic process	38 of 91 genes, 41.8%	1291 of 7166 genes, 18.0%	3.26e-05	0	FRE3, FRE6, AHP1, GOR1, ECM4, HIS2, ETR1, OYE2, FET3, FRE2, YNL134C, TRR1, TRX2, TSA1, SNQ2, OYE3, TRX1, PCD1, RIB3, YPR127W, HBN1, PST2, YDR541C, ACS1, YDL124W, MCR1, FDH1, SOD1, GSH1, GLY1, FCY1, PDR16, HYR1, CYS3, GPD1, YOR1, SRX1, AIF1
	oxidation-reduction process	29 of 91 genes, 31.9%	446 of 7166 genes, 6.2%	1.99e-11	0	FRE3, YDR541C, ACS1, YDL124W, FRE6, AHP1, GOR1, MCR1, ECM4, FDH1, SOD1, ETR1, OYE2, FET3, FRE2, TRR1, YNL134C, TRX2, TSA1, HYR1, OYE3, TRX1, RIB3, YPR127W, GPD1, HBN1, PST2, SRX1, AIF1
	homeostatic process	14 of 91 genes, 15.4%	258 of 7166 genes, 3.6%	0.00131	0	FRE2, FRE3, FTR1, TRR1, ATX1, SIT1, FRE6, TRX2, AHP1, TSA1, TRX1, GPD1, SOD1, FET3
	cellular homeostasis	13 of 91 genes, 14.3%	171 of 7166 genes, 2.4%	6.7e-05	0	FRE3, FTR1, TRR1, ATX1, SIT1, FRE6, TRX2, AHP1, TSA1, TRX1, GPD1, SOD1, FET3
	cell redox homeostasis	5 of 91 genes, 5.5%	30 of 7166 genes, 0.4%	0.01121	0	TRR1, TRX2, AHP1, TSA1, TRX1
	metal ion homeostasis	8 of 91 genes, 8.8%	95 of 7166 genes, 1.3%	0.00835	0.0053	FRE2, FRE3, FTR1, ATX1, SIT1, FRE6, SOD1, FET3
	transition metal ion homeostasis	8 of 91 genes, 8.8%	74 of 7166 genes, 1.0%	0.00128	0	FRE2, FRE3, FTR1, ATX1, SIT1, FRE6, SOD1, FET3
	iron ion homeostasis	7 of 91 genes, 7.7%	50 of 7166 genes, 0.7%	0.00092	0	FRE2, FRE3, FTR1, ATX1, SIT1, FRE6, FET3
	cellular iron ion homeostasis	6 of 91 genes, 6.6%	40 of 7166 genes, 0.6%	0.00329	0.0015	FRE3, FTR1, ATX1, SIT1, FRE6, FET3
	iron assimilation	4 of 91 genes, 4.4%	10 of 7166 genes, 0.1%	0.00164	0	FRE3, FTR1, SIT1, FET3
MF	Gene Ontology term	Cluster frequency	Genome frequency	Corrected P-value	FDR	Genes annotated to the term
	antioxidant activity	7 of 91 genes, 7.7%	32 of 7166 genes, 0.4%	1.15e-05	0	TRR1, AHP1, TSA1, SOD1, HYR1, SRX1, ECM4
	peroxiredoxin activity	3 of 91 genes, 3.3%	9 of 7166 genes, 0.1%	0.01653	0.0014	AHP1, TSA1, HYR1
	cofactor binding	11 of 91 genes, 12.1%	155 of 7166 genes, 2.2%	0.00038	0	YDR541C, TRR1, GLY1, GOR1, OYE3, CYS3, FDH1, GPD1, PST2, OYE2, AIF1
	coenzyme binding	9 of 91 genes, 9.9%	101 of 7166 genes, 1.4%	0.00048	0	YDR541C, TRR1, GOR1, OYE3, FDH1, GPD1, PST2, OYE2, AIF1
	oxidoreductase activity	27 of 91 genes, 29.7%	342 of 7166 genes, 4.8%	4.89e-13	0	FRE3, YDR541C, YDL124W, FRE6, AHP1, GOR1, MCR1, ECM4, FDH1, SOD1, ETR1, OYE2, FET3, FRE2, TRR1, YNL134C, TRX2, TSA1, HYR1, OYE3, TRX1, GPD1, YPR127W, HBN1, PST2, SRX1, AIF1
	oxidoreductase activity, acting on CH-OH group of donors	7 of 91 genes, 7.7%	90 of 7166 genes, 1.3%	0.01407	0.0017	YDR541C, YNL134C, FDH1, YPR127W, YDL124W, GPD1, GOR1
	oxidoreductase activity, acting on a sulfur group of donors	8 of 91 genes, 8.8%	37 of 7166 genes, 0.5%	1.48e-06	0	TRR1, TRX2, OYE3, TRX1, ECM4, SRX1, AIF1, OYE2
	oxidoreductase activity, acting on NAD(P)H	6 of 91 genes, 6.6%	30 of 7166 genes, 0.4%	0.00017	0	TRR1, HBN1, OYE2, OYE3, AIF1, MCR1
	NADPH dehydrogenase activity	2 of 91 genes, 2.2%	2 of 7166 genes, 0.0%	0.01674	0.0053	OYE2, OYE3
	oxidoreductase activity, oxidizing metal ions	4 of 91 genes, 4.4%	12 of 7166 genes, 0.2%	0.00117	0	FRE2, FRE3, FRE6, FET3
	ferric-chelate reductase (NADPH) activity	3 of 91 genes, 3.3%	6 of 7166 genes, 0.1%	0.00404	0	FRE2, FRE3, FRE6
	unannotated	23 of 91 genes, 25.3%	809 of 7166 genes, 11.3%	0.01439	0.0015	MPP1, PAS_c048_0005, PAS_chr3_0187, PAS_chr3_0006, PAS_chr1-1_0209, PAS_chr4_0080, PAS_chr4_0991, PAS_chr3_0837, PAS_chr1-3_0166, PAS_chr1-4_0636, PAS_chr3_0288, PAS_chr4_0860, PAS_chr2-2_0470, PAS_chr1-3_0013, PAS_c157_0001, PAS_chr4_0328, PAS_chr1-4_0652, PAS_c034_0013, PAS_chr1-1_0135, PAS_chr3_0030, PAS_chr4_0773, PAS_chr1-1_0094, ArbD
CC	Gene Ontology term	Cluster frequency	Genome frequency	Corrected P-value	FDR	Genes annotated to the term
	unannotated	23 of 91 genes, 25.3%	809 of 7166 genes, 11.3%	0.0085	0.01	MPP1, PAS_c048_0005, PAS_chr3_0187, PAS_chr3_0006, PAS_chr1-1_0209, PAS_chr4_0080, PAS_chr4_0991, PAS_chr3_0837, PAS_chr1-3_0166, PAS_chr1-4_0636, PAS_chr3_0288, PAS_chr4_0860, PAS_chr2-2_0470, PAS_chr1-3_0013, PAS_c157_0001, PAS_chr4_0328, PAS_chr1-4_0652, PAS_c034_0013, PAS_chr1-1_0135, PAS_chr3_0030, PAS_chr4_0773, PAS_chr1-1_0094, ArbD
	plasma membrane	16 of 91 genes, 17.6%	461 of 7166 genes, 6.4%	0.012	0.005	FRE3, SNG1, YDL124W, FLR1, AHP1, TPO1, ATO2, FET3, FTR1, FRE2, PDR16, RGS2, SNQ2, YOR1, PST2, AIF1
	organelle envelope lumen	6 of 91 genes, 6.6%	68 of 7166 genes, 0.9%	0.0128	0.004	TRR1, RIB3, SOD1, HYR1, TRX1, MCR1
	mitochondrial intermembrane space	6 of 91 genes, 6.6%	63 of 7166 genes, 0.9%	0.00836	0.02	TRR1, RIB3, SOD1, HYR1, TRX1, MCR1
	high affinity iron permease complex	2 of 91 genes, 2.2%	2 of 7166 genes, 0.0%	0.00988	0.0067	FTR1, FET3

## Sheet: regulated genes
Oligo_ID	Probe_ID	Short_Name_Pp	Short_Name_Sc	Description (based on Saccharomyces genome database)	YapTrp/Trp_log2FC	YapTrp/Trp_adjPV	YapTrp/Trp_log2FC	mean log2FC	for GOterm	YAP binding site	´+ strand	´- strand	functional	category
fr1711	Pipas_chr3_0965	GAD1	GAD1	Glutamate decarboxylase, converts glutamate into gamma-aminobutyric acid (GABA) during glutamate catabolism; involved in response to oxidative stress	-0.44311	7.81111e-05	-2.1	-1.27155	GAD1	0	0	0	amino acids	amino acids, glutamine family
fr11799	Pipas_chr3_1024	GLT1	GLT1	NAD(+)-dependent glutamate synthase (GOGAT), synthesizes glutamate from glutamine and alpha-ketoglutarate; with Gln1p, forms the secondary pathway for glutamate biosynthesis from ammonia; expression regulated by nitrogen source	-0.678389	1.79003e-05	-0.74	-0.709195	GLT1	1	0	1	amino acids	amino acids, glutamine family
fr4494	Pipas_chr4_0138	CPA1	CPA1	Small subunit of carbamoyl phosphate synthetase, which catalyzes a step in the synthesis of citrulline, an arginine precursor; translationally regulated by an attenuator peptide encoded by YOR302W within the CPA1 mRNA 5'-leader	-0.530126	3.4684e-05	-0.465	-0.497563	CPA1	2	2	0	amino acids	amino acids, glutamine family
fr8681	Pipas_chr2-2_0145	MET13	MET13	Major isozyme of methylenetetrahydrofolate reductase, catalyzes the reduction of 5,10-methylenetetrahydrofolate to 5-methyltetrahydrofolate in the methionine biosynthesis pathway	-0.495914	0.00908473	-0.445	-0.470457	MET13	1	1	0	amino acids
smp592	Pipas_chr4_0703	HIS7	HIS7	Imidazole glycerol phosphate synthase (glutamine amidotransferase:cyclase), catalyzes the fifth and sixth steps of histidine biosynthesis and also produces 5-aminoimidazole-4-carboxamide ribotide (AICAR), a purine precursor	-0.402343	0.00445122	-0.435	-0.418671	HIS7	3	2	1	amino acids	amino acids, glutamine family
fr9281	Pipas_chr2-1_0168	ARG5,6	ARG5,6	Protein that is processed in the mitochondrion to yield acetylglutamate kinase and N-acetyl-gamma-glutamyl-phosphate reductase, which catalyze the 2nd and 3rd steps in arginine biosynthesis; enzymes form a complex with Arg2p	-0.421794	0.00133276	-0.41	-0.415897	ARG5,6	3	2	1	amino acids	amino acids, glutamine family
fr4789	Pipas_FragB_0053	GCV2	GCV2	P subunit of the mitochondrial glycine decarboxylase complex, required for the catabolism of glycine to 5,10-methylene-THF; expression is regulated by levels of 5,10-methylene-THF in the cytoplasm	-0.336016	0.000842374	-0.325	-0.330508	GCV2	1	0	1	amino acids
fr6503	Pipas_chr3_0216	ARG1	ARG1	Arginosuccinate synthetase, catalyzes the formation of L-argininosuccinate from citrulline and L-aspartate in the arginine biosynthesis pathway; potential Cdc28p substrate	-0.278016	0.00324863	-0.31	-0.294008	ARG1	4	2	2	amino acids	amino acids, glutamine family
fr6844	Pipas_chr1-1_0397	HIS2	HIS2	Histidinolphosphatase, catalyzes the eighth step in histidine biosynthesis; mutations cause histidine auxotrophy and sensitivity to Cu, Co, and Ni salts; transcription is regulated by general amino acid control	0.424345	0.000758059	0.355	0.389673	HIS2	3	1	2	amino acids
fr135	Pipas_chr4_0112	GLY1	GLY1	Threonine aldolase, catalyzes the cleavage of L-allo-threonine and L-threonine to glycine; involved in glycine biosynthesis	0.366636	0.00386126	0.53	0.448318	GLY1	2	0	2	amino acids
fr2006	Pipas_chr3_1145	FLO5-2	FLO5	Lectin-like cell wall protein (flocculin) involved in flocculation, binds to mannose chains on the surface of other cells, confers floc-forming ability that is chymotrypsin resistant but heat labile; similar to Flo1p	-0.460024	2.01024e-05	-1.65	-1.05501	FLO5	4	1	3	cell wall & glycosylation
fr9529	Pipas_chr2-1_0454	EXG1	EXG1	Major exo-1,3-beta-glucanase of the cell wall, involved in cell wall beta-glucan assembly; exists as three differentially glycosylated isoenzymes	-0.584652	0.00015237	-0.595	-0.589826	EXG1	3	1	2	cell wall & glycosylation
fr7784	Pipas_chr4_0151	FLO104	NA	Lectin-like protein	-0.359164	0.00172923	-0.485	-0.422082	FLO9	2	1	1	cell wall & glycosylation
fr5263	Pipas_chr4_0450	PpBMT2	NA	beta mannosyl transferase (Pichia pastoris)	-0.380406	0.00356803	-0.425	-0.402703	PpBMT2	2	1	1	cell wall & glycosylation
fr4500	Pipas_chr3_0015	FLO103	NA	Lectin-like protein	-0.379291	0.00141455	-0.415	-0.397146	FLO10	0	0	0	cell wall & glycosylation
fr3614	Pipas_chr2-2_0482	FLO11	FLO11	GPI-anchored cell surface glycoprotein (flocculin) required for pseudohyphal formation, invasive growth, flocculation, and biofilms; transcriptionally regulated by the MAPK pathway (via Ste12p and Tec1p) and the cAMP pathway (via Flo8p)	-0.291091	0.00106617	-0.355	-0.323046	FLO11	2	1	1	cell wall & glycosylation
fr231	Pipas_chr3_1162	KTR1	KTR1	Alpha-1,2-mannosyltransferase involved in O- and N-linked protein glycosylation; type II membrane protein; member of the KRE2/MNT1 mannosyltransferase family	-0.322323	0.00188205	-0.295	-0.308661	KTR1	nv	nv	nv	cell wall & glycosylation
fr7844	Pipas_chr1-1_0293	UTR2	UTR2	Chitin transglycosylase that functions in the transfer of chitin to beta(1-6) and beta(1-3) glucans in the cell wall; similar to and functionally redundant with Crh1; glycosylphosphatidylinositol (GPI)-anchored protein localized to bud neck	-0.325361	0.00385028	-0.285	-0.305181	UTR2	1	0	1	cell wall & glycosylation
fr8737	Pipas_chr4_0451	PpBMT1	NA	beta mannosyl transferase (Pichia pastoris)	-0.248419	0.0437612	-0.295	-0.271709	PpBMT1	1	0	1	cell wall & glycosylation
fr12237	Pipas_chr1-3_0227	GAS1-2	GAS1	Beta-1,3-glucanosyltransferase, required for cell wall assembly	-0.274954	0.0303491	-0.225	-0.249977	GAS1	1	1	0	cell wall & glycosylation
fr10178	Pipas_chr1-1_0135	PAS_chr1-1_0135	NA	secretory serin-rich protein, putative cell wall protein	0.386142	0.00607462	0.575	0.480571	PAS_chr1-1_0135	0	0	0	cell wall & glycosylation
fr4042	Pipas_chr1-4_0410	YJR061W	YJR061W	Putative protein of unknown function; non-essential gene with similarity to Mnn4, a putative membrane protein involved in glycosylation; transcription repressed by Rm101p	nv	nv	0.58	0.58	YJR061W	2	1	1	cell wall & glycosylation
fr12290	Pipas_chr3_0030	PAS_chr3_0030	NA	Bacterial adhesins	0.928606	4.59933e-07	1.115	1.0218	PAS_chr3_0030	2	1	1	cell wall & glycosylation
fr2370	Pipas_c048_0005	PAS_c048_0005	NA	PP7435_Chr4-0039; putative secreted protein, GPI-anchored protein	nv	nv	1.095	1.095	PAS_c048_0005	nv	nv	nv	cell wall & glycosylation
fr10758	Pipas_chr3_0648	THI4	THI4	Thiazole synthase, catalyzes formation of a thiazole intermediate during thiamine biosynthesis; required for mitochondrial genome stability in response to DNA damaging agents	-0.287627	0.17968	-0.755	-0.521313	THI4	2	1	1	cofactor
fr5306	Pipas_chr1-4_0393	SNZ3	SNZ3	Member of a stationary phase-induced gene family; transcription of SNZ2 is induced prior to diauxic shift, and also in the absence of thiamin in a Thi2p-dependent manner; forms a coregulated gene pair with SNO3	-0.489855	0.0314178	-0.52	-0.504927	SNZ3	1	1	0	cofactor
smp55	Pipas_chr3_0649	THI7	THI7	Plasma membrane transporter responsible for the uptake of thiamine, member of the major facilitator superfamily of transporters; mutation of human ortholog causes thiamine-responsive megaloblastic anemia	-0.444552	0.0303491	-0.565	-0.504776	THI7	2	1	1	cofactor
fr3974	Pipas_chr3_0167	RIB3	RIB3	3,4-dihydroxy-2-butanone-4-phosphate synthase (DHBP synthase), required for riboflavin biosynthesis from ribulose-5-phosphate, also has an unrelated function in mitochondrial respiration	0.483563	9.21257e-05	0.515	0.499282	RIB3	2	0	2	cofactor
fr7232	Pipas_chr1-4_0418	SLM1	SLM1	Phosphoinositide PI4,5P(2) binding protein, forms a complex with Slm2p; acts downstream of Mss4p in a pathway regulating actin cytoskeleton organization in response to stress; phosphorylated by the TORC2 complex	-0.236745	0.00487191	-0.275	-0.255872	SLM1	1	0	1	cytoskeleton
fr4405	Pipas_chr2-2_0113	INO1	INO1	Inositol-3-phosphate synthase, involved in synthesis of inositol phosphates and inositol-containing phospholipids; transcription is coregulated with other phospholipid biosynthetic genes by Ino2p and Ino4p, which bind the UASINO DNA element	-0.563385	1	-1.04	-0.801692	INO1	6	2	4	lipid metabolism	phospholipid metabolism
fr161	Pipas_chr4_0498	RSB1	RSB1	Suppressor of sphingoid long chain base (LCB) sensitivity of an LCB-lyase mutation; putative integral membrane transporter or flippase that may transport LCBs from the cytoplasmic side toward the extracytoplasmic side of the membrane	-0.26377	0.0089063	-0.31	-0.286885	RSB1	nv	nv	nv	lipid metabolism
fr10692	Pipas_chr4_0564	PDR16	PDR16	Phosphatidylinositol transfer protein (PITP) controlled by the multiple drug resistance regulator Pdr1p, localizes to lipid particles and microsomes, controls levels of various lipids, may regulate lipid synthesis, homologous to Pdr17p	0.233749	0.0296383	0.27	0.251874	PDR16	4	4	0	lipid metabolism	phospholipid transport
smp726	Pipas_chr1-4_0164	PRY2	PRY2	secreted sterol-binding protein involved in sterol quality control cycle, has similarity to Pry1p and Pry3p	0.435422	1.75653e-05	0.37	0.402711	PRY2	2	2	0	lipid metabolism	lipid turnover
fr12683	Pipas_chr1-4_0338	ICL1	ICL1	Isocitrate lyase, catalyzes the formation of succinate and glyoxylate from isocitrate, a key reaction of the glyoxylate cycle; expression of ICL1 is induced by growth on ethanol and repressed by growth on glucose	-0.570615	0.0564023	-0.68	-0.625307	ICL1	4	2	2	metabolism
fr9971	Pipas_chr4_0191	DAL7	DAL7	Malate synthase, role in allantoin degradation unknown; expression sensitive to nitrogen catabolite repression and induced by allophanate, an intermediate in allantoin degradation	-0.58859	0.00213693	-0.475	-0.531795	DAL7	2	0	2	metabolism
fr1384	Pipas_chr2-1_0016	DOG1	DOG1	2-deoxyglucose-6-phosphate phosphatase, similar to Dog2p, member of a family of low molecular weight phosphatases; confers 2-deoxyglucose resistance when overexpressed, in vivo substrate has not yet been identified	-0.323067	0.00497588	-0.595	-0.459034	DOG1	2	1	1	metabolism
fr8070	Pipas_chr3_0987	ALD5	ALD5	Mitochondrial aldehyde dehydrogenase, involved in regulation or biosynthesis of electron transport chain components and acetate formation; activated by K+; utilizes NADP+ as the preferred coenzyme; constitutively expressed	-0.306361	0.0407585	-0.495	-0.40068	ALD5	2	0	2	metabolism	metabolism, oxido-reductase activity
fr1982	Pipas_chr2-2_0019	ArbD	NA	D-arabinitol 2-dehydrogenase	0.472269	0.000207569	0.31	0.391134	ArbD	1	0	1	metabolism	metabolism, oxido-reductase activity
fr447	Pipas_chr2-1_0767	ACS1	ACS1	Acetyl-coA synthetase isoform which, along with Acs2p, is the nuclear source of acetyl-coA for histone acetylation; expressed during growth on nonfermentable carbon sources and under aerobic conditions	0.36402	0.0919997	0.565	0.46451	ACS1	4	2	2	metabolism
fr6764	Pipas_chr2-2_0111	GPD1	GPD1	NAD-dependent glycerol-3-phosphate dehydrogenase, key enzyme of glycerol synthesis, essential for growth under osmotic stress; expression regulated by high-osmolarity glycerol response pathway; homolog of Gpd2p	0.47853	0.000225672	0.57	0.524265	GPD1	3	0	3	metabolism	metabolism, oxido-reductase activity
fr1695	Pipas_chr4_0593	GOR1	GOR1	Glyoxylate reductase; null mutation results in increased biomass after diauxic shift; the authentic, non-tagged protein is detected in highly purified mitochondria in high-throughput studies	0.528622	2.0571e-05	0.585	0.556811	GOR1	3	3	0	metabolism	metabolism, oxido-reductase activity
fr4452	Pipas_chr4_0588	RGS2	RGS2	Negative regulator of glucose-induced cAMP signaling; directly activates the GTPase activity of the heterotrimeric G protein alpha subunit Gpa2p	0.444558	2.66304e-05	0.745	0.594779	RGS2	0	0	0	metabolism
fr2149	Pipas_chr3_0982	FRE1	FRE1	Ferric reductase and cupric reductase, reduces siderophore-bound iron and oxidized copper prior to uptake by transporters; expression induced by low copper and iron levels	-1.92564	1.55153e-09	-2.195	-2.06032	FRE1	2	1	1	metal ion homeostasis
fr484	Pipas_chr4_0181	CTR1	CTR1	High-affinity copper transporter of the plasma membrane, mediates nearly all copper uptake under low copper conditions; transcriptionally induced at low copper levels and degraded at high copper levels	-1.59476	6.30093e-09	-1.225	-1.40988	CTR1	1	0	1	metal ion homeostasis
smp294	Pipas_chr4_0337	PHO84	PHO84	High-affinity inorganic phosphate (Pi) transporter and low-affinity manganese transporter; regulated by Pho4p and Spt7p; mutation confers resistance to arsenate; exit from the ER during maturation requires Pho86p	-0.941293	1.10336e-07	-0.825	-0.883147	PHO84	1	1	0	metal ion homeostasis
fr9940	Pipas_chr3_0372	CCC1	CCC1	Putative vacuolar Fe2+/Mn2+ transporter; suppresses respiratory deficit of yfh1 mutants, which lack the ortholog of mammalian frataxin, by preventing mitochondrial iron accumulation	-0.644409	1.964e-05	-0.57	-0.607205	CCC1	3	0	3	metal ion homeostasis
fr4917	Pipas_chr4_0488	PIC2	PIC2	Mitochondrial phosphate carrier, imports inorganic phosphate and copper into mitochondria; functionally redundant with Mir1p but less abundant than Mir1p under normal conditions; expression is induced at high temperature, import of copper into the mitochondrial matrix for eventual assembly of cytochrome c oxidase	-0.390776	0.00038609	-0.575	-0.482888	PIC2	4	2	2	metal ion homeostasis
fr7459	Pipas_chr3_0141	PAS_chr3_0141	NA	High-affinity inorganic phosphate (Pi) transporter and low-affinity manganese transporter	-0.655701	0.000581024	-0.29	-0.47285	PAS_chr3_0141	nv	nv	nv	metal ion homeostasis
fr1742	Pipas_chr1-4_0395	FEP1	NA	iron responsive transcription factor, a GATA type TF regulates the high affinity iron uptake system in P. pastoris (Miele et al. 2007), negative regulator of iron uptake genes	-0.4139	0.000981011	-0.335	-0.37445	FEP1	3	2	1	metal ion homeostasis
fr2733	Pipas_chr2-1_0667	FRA1-2	FRA1	Protein involved in negative regulation of transcription of iron regulon; forms an iron independent complex with Fra2p, Grx3p, and Grx4p; cytosolic; mutant fails to repress transcription of iron regulon and is defective in spore formation	-0.293588	0.0362482	-0.425	-0.359294	FRA1	2	1	1	metal ion homeostasis
sng712	Pipas_chr3_0714	SMF2	SMF2	Divalent metal ion transporter involved in manganese homeostasis; has broad specificity for di-valent and tri-valent metals; post-translationally regulated by levels of metal ions; member of the Nramp family of metal transport proteins	-0.306725	0.00277951	-0.285	-0.295862	SMF2	0	0	0	metal ion homeostasis
fr1930	Pipas_chr1-3_0087	ATX1	ATX1	Cytosolic copper metallochaperone that transports copper to the secretory vesicle copper transporter Ccc2p for eventual insertion into Fet3p, which is a multicopper oxidase required for high-affinity iron uptake	0.392549	0.0314178	0.24	0.316275	ATX1	4	1	3	metal ion homeostasis
fr9162	Pipas_chr4_0944	MZM1	MZM1	Mitochondrial matrix protein with a role in maintaining the labile mitochondrial zinc pool; null mutant has a respiratory growth defect and an elevated frequency of mitochondrial genome loss; overexpression causes cell cycle delay or arrest	0.325954	0.00224882	0.33	0.327977	MZM1	3	2	1	metal ion homeostasis
smp593	Pipas_chr4_0779	YOR389W	YOR389W	Putative protein of unknown function; expression regulated by copper levels	0.470597	0.000173154	0.395	0.432799	YOR389W	4	2	2	metal ion homeostasis
fr9868	Pipas_chr2-1_0048	FRE6	FRE6	Putative ferric reductase with similarity to Fre2p; expression induced by low iron levels	0.866498	5.68788e-06	0.34	0.603249	FRE6	1	1	0	metal ion homeostasis
fr3191	Pipas_chr1-3_0013	PAS_chr1-3_0013	NA	Isochorismatase family;Isochorismatase-like hydrolases (catalyses the conversion of isochorismate, in the presence of water, to 2,3-dihydroxybenzoate and pyruvate)	0.392765	0.000596887	1.19	0.791383	PAS_chr1-3_0013	2	1	1	metal ion homeostasis
fr12291	Pipas_chr1-4_0040	FTR1	FTR1	High affinity iron permease involved in the transport of iron across the plasma membrane; forms complex with Fet3p; expression is regulated by iron	1.40837	8.27255e-07	1.39	1.39919	FTR1	1	0	1	metal ion homeostasis
smp69	Pipas_chr2-1_0787	FET3	FET3	Ferro-O2-oxidoreductase required for high-affinity iron uptake and involved in mediating resistance to copper ion toxicity, belongs to class of integral membrane multicopper oxidases	1.34751	1.21377e-05	1.515	1.43125	FET3	4	4	0	metal ion homeostasis
fr613	Pipas_chr2-2_0470	PAS_chr2-2_0470	NA	homologous to Candida CIP1 protein, which is induced upon cadmium stress and other stresses	1.95434	1.56754e-09	2.735	2.34467	PAS_chr2-2_0470	3	2	1	metal ion homeostasis
fr1783	Pipas_chr4_0240	FRE3	FRE3	Ferric reductase, reduces siderophore-bound iron prior to uptake by transporters; expression induced by low iron levels	2.7613	8.97122e-10	2.59	2.67565	FRE3	2	2	0	metal ion homeostasis
fr7325	Pipas_chr4_0399	FRE2	FRE2	Ferric reductase and cupric reductase, reduces siderophore-bound iron and oxidized copper prior to uptake by transporters; expression induced by low iron levels but not by low copper levels	2.13414	1.03754e-08	3.64	2.88707	FRE2	4	3	1	metal ion homeostasis
fr3429	Pipas_chr3_0662	SIT1	SIT1	Ferrioxamine B transporter, member of the ARN family of transporters that specifically recognize siderophore-iron chelates; transcription is induced during iron deprivation and diauxic shift; potentially phosphorylated by Cdc28p	2.90108	1.1538e-10	3.525	3.21304	SIT1	5	3	2	metal ion homeostasis
fr189	Pipas_chr1-4_0302	CMK2	CMK2	Calmodulin-dependent protein kinase; may play a role in stress response, many CA++/calmodulan dependent phosphorylation substrates demonstrated in vitro, amino acid sequence similar to Cmk1p and mammalian Cam Kinase II	-0.234261	0.00931905	-0.27	-0.252131	CMK2	nv	nv	nv	other
fr2541	Pipas_chr2-2_0381	ESS1	ESS1	Peptidylprolyl-cis/trans-isomerase (PPIase) specific for phosphorylated serine and threonine residues N-terminal to proline; regulates phosphorylation of the RNA polymerase II large subunit (Rpo21p) C-terminal domain	0.258939	0.00727055	0.25	0.254469	ESS1	5	5	0	other
fr6906	Pipas_chr1-3_0268	CWC15	CWC15	Cwf15/Cwc15 cell cycle control protein; Non-essential protein involved in pre-mRNA splicing, component of a complex containing Cef1p; has similarity to S. pombe Cwf15p	0.29248	0.00322975	0.26	0.27624	CWC15	3	1	2	other
fr11882	Pipas_chr2-1_0047	FCY1	FCY1	Cytosine deaminase, zinc metalloenzyme that catalyzes the hydrolytic deamination of cytosine to uracil; of biomedical interest because it also catalyzes the deamination of 5-fluorocytosine (5FC) to form anticancer drug 5-fluorouracil (5FU)	0.374237	0.00161662	0.29	0.332118	FCY1	nv	nv	nv	other
fr10105	Pipas_chr1-4_0226	PAS_chr1-4_0226	NA	related to CAM1 or TEF4	0.852217	9.23811e-05	0.965	0.908608	CAM1	3	1	2	other
nv	Pipas_chr4_0991	PAS_chr4_0991		PDI family member, only in Pp and Hp	nv	nv	1.285	1.285	PAS_chr4_0991	2	0	2	other
sng1045	Pipas_chr1-1_0274	IMP2	IMP2	Catalytic subunit of the mitochondrial inner membrane peptidase complex, required for maturation of mitochondrial proteins of the intermembrane space; complex contains Imp1p and Imp2p (both catalytic subunits), and Som1p	0.385154	0.000878711	0.4	0.392577	IMP2	5	4	1	other, mito
fr7714	Pipas_chr1-3_0079	ETT1	ETT1	Nuclear protein that inhibits replication of Brome mosaic virus in S. cerevisiae, which is a model system for studying replication of positive-strand RNA viruses in their natural hosts; deletion increases stop codon readthrough	0.209618	0.0130312	0.235	0.222309	ETT1	2	0	2	oxidative stress
fr10608	Pipas_chr2-1_0315	ECM4	ECM4	Omega class glutathione transferase; not essential; similar to Ygr154cp; green fluorescent protein (GFP)-fusion protein localizes to the cytoplasm	0.283601	0.0102388	0.225	0.2543	ECM4	5	2	3	oxidative stress
fr2996	Pipas_chr4_0893	PTC7	PTC7	Type 2C protein phosphatase (PP2C); alternatively spliced to create two mRNA isoforms; protein from spliced form localizes to the mitochondria while the one from the unspliced form is localized to the nuclear envelope	0.2161	0.0495293	0.34	0.27805	PTC7	1	1	0	oxidative stress
fr7424	Pipas_chr2-2_0382	HYR1	HYR1	This is the only GPX1 homolog in Pp. Thiol peroxidase that functions as a hydroperoxide receptor to sense intracellular hydroperoxide levels and transduce a redox signal to the Yap1p transcription factor	0.372486	0.00106617	0.375	0.373743	HYR1	3	1	2	oxidative stress
fr7809	Pipas_chr1-1_0275	CCS1	CCS1	Copper chaperone for superoxide dismutase Sod1p, involved in oxidative stress protection; Met-X-Cys-X2-Cys motif within the N-terminal portion is involved in insertion of copper into Sod1p under conditions of copper deprivation	0.291473	0.0465406	0.535	0.413236	CCS1	5	2	3	oxidative stress
fr4408	Pipas_chr1-4_0489	CYS3	CYS3	Cystathionine gamma-lyase, catalyzes one of the two reactions involved in the transsulfuration pathway that yields cysteine from homocysteine with the intermediary formation of cystathionine	0.447274	0.000384713	0.41	0.428637	CYS3	2	1	1	oxidative stress
fr2177	Pipas_chr2-1_0582	HAP1	HAP1	Zinc finger transcription factor involved in the complex regulation of gene expression in response to levels of heme and oxygen	0.371452	0.0095416	0.585	0.478226	HAP1	3	0	3	oxidative stress
fr1952	Pipas_chr4_0737	MCR1	MCR1	Mitochondrial NADH-cytochrome b5 reductase, involved in ergosterol biosynthesis	0.481018	0.00127581	0.5	0.490509	MCR1	2	1	1	oxidative stress
cc21	Pipas_chr1-1_0449	PST2	PST2	Protein with similarity to members of a family of flavodoxin-like proteins; induced by oxidative stress in a Yap1p dependent manner; the authentic, non-tagged protein is detected in highly purified mitochondria in high-throughput studies	0.417466	0.000441959	0.59	0.503733	PST2	4	2	2	oxidative stress
fr7947	Pipas_chr2-2_0480	TRR1	TRR1	Cytoplasmic thioredoxin reductase, key regulatory enzyme that determines the redox state of the thioredoxin system, which acts as a disulfide reductase system and protects cells against both oxidative and reductive stress	0.496408	0.0159301	0.595	0.545704	TRR1	4	4	0	oxidative stress
fr658	Pipas_chr4_0786	SOD1	SOD1	Cytosolic copper-zinc superoxide dismutase; some mutations are analogous to those that cause ALS (amyotrophic lateral sclerosis) in humans	0.583168	7.66591e-06	0.595	0.589084	SOD1	1	1	0	oxidative stress
sng890	Pipas_chr2-2_0220	TSA1	TSA1	Thioredoxin peroxidase, acts as both a ribosome-associated and free cytoplasmic antioxidant; self-associates to form a high-molecular weight chaperone complex under oxidative stress; deletion results in mutator phenotype	0.617823	0.000811728	0.61	0.613912	TSA1	1	0	1	oxidative stress
fr5062	Pipas_chr2-2_0080	AIF1-1	AIF1	Mitochondrial cell death effector that translocates to the nucleus in response to apoptotic stimuli, homolog of mammalian Apoptosis-Inducing Factor, putative reductase	0.428564	0.000773144	0.845	0.636782	AIF1	2	2	0	oxidative stress
fr12336	Pipas_chr3_0670	TRX2	TRX2	Cytoplasmic thioredoxin isoenzyme; part of the thioredoxin system which protects cells against oxidative and reductive stress	0.478119	0.000129733	0.82	0.64906	TRX2	4	1	3	oxidative stress
fr2432	Pipas_chr4_0433	YDL124W	YDL124W	NADPH-dependent alpha-keto amide reductase; reduces aromatic alpha-keto amides, aliphatic alpha-keto esters, and aromatic alpha-keto esters; member of the aldo-keto reductase (AKR) family	0.771139	8.13051e-06	0.61	0.69057	YDL124W	3	1	2	oxidative stress
smp796	Pipas_chr2-1_0236	SRX1	SRX1	Sulfiredoxin, contributes to oxidative stress resistance by reducing cysteine-sulfinic acid groups in the peroxiredoxin Tsa1p, which is formed upon exposure to oxidants; conserved in higher eukaryotes	1.40725	6.89172e-08	0.29	0.848624	SRX1	3	0	3	oxidative stress
fr9570	Pipas_chr1-1_0184	GSH1	GSH1	Gamma glutamylcysteine synthetase catalyzes the first step in glutathione (GSH) biosynthesis; expression induced by oxidants, cadmium, and mercury	0.641505	0.00921478	1.07	0.855753	GSH1	0	0	0	oxidative stress
fr10511	Pipas_chr4_0284	TRX1	TRX1	Cytoplasmic thioredoxin isoenzyme of the thioredoxin system which protects cells against oxidative and reductive stress, forms LMA1 complex with Pbi2p, acts as a cofactor for Tsa1p, required for ER-Golgi transport and vacuole inheritance	0.734366	0.000629156	0.995	0.864683	TRX1	6	4	2	oxidative stress
fr10625	Pipas_chr2-1_0280	SNQ2	SNQ2	Plasma membrane ATP-binding cassette (ABC) transporter, multidrug transporter involved in multidrug resistance and resistance to singlet oxygen species	1.2827	2.61353e-08	1.2	1.24135	SNQ2	3	3	0	oxidative stress
fr4017	Pipas_c034_0013	PAS_c034_0013	NA	Cu/Zn superoxide dismutase, predicted to be cytosolic	1.40958	2.48461e-07	1.68	1.54479	PAS_c034_0013	nv	nv	nv	oxidative stress
fr10336	Pipas_chr1-4_0659	AHP1	AHP1	Thiol-specific peroxiredoxin, reduces hydroperoxides to protect against oxidative damage; function in vivo requires covalent conjugation to Urm1p	1.46439	1.01041e-07	1.68	1.57219	AHP1	2	0	2	oxidative stress
fr11127	Pipas_chr3_1184	OYE3	OYE3	Conserved NADPH oxidoreductase containing flavin mononucleotide (FMN), homologous to Oye2p with different ligand binding and catalytic properties; has potential roles in oxidative stress response and programmed cell death	2.03142	1.16233e-10	2.13	2.08071	OYE3	4	1	3	oxidative stress
fr2485	Pipas_chr2-1_0640	HBN1	HBN1	Putative protein of unknown function; similar to bacterial nitroreductases; green fluorescent protein (GFP)-fusion protein localizes to the cytoplasm and nucleus; protein becomes insoluble upon intracellular iron depletion; protein abundance increases in response to DNA replication stress	2.1152	2.43245e-10	2.115	2.1151	HBN1	7	2	5	oxidative stress
fr11127	Pipas_chr3_0377	OYE2	OYE2	Conserved NADPH oxidoreductase containing flavin mononucleotide (FMN); responsible for geraniol reduction into citronellol during fermentation; homologous to Oye3p with different ligand binding and catalytic properties	2.03142	1.16233e-10	4.045	3.03821	OYE2	6	2	4	oxidative stress
fr1942	Pipas_chr4_0601	YAP1	YAP1	Basic leucine zipper (bZIP) transcription factor required for oxidative stress tolerance; activated by H2O2 through the multistep formation of disulfide bonds and transit from the cytoplasm to the nucleus; mediates resistance to cadmium	3.29854	3.88952e-10	2.89	3.09427	YAP1	6	2	4	oxidative stress
smp152	Pipas_chr3_0578	PCD1	PCD1	Peroxisomal nudix pyrophosphatase with specificity for coenzyme A and CoA derivatives, may function to remove potentially toxic oxidized CoA disulfide from peroxisomes to maintain the capacity for beta-oxidation of fatty acids	0.226865	0.0151365	0.3	0.263433	PCD1	3	2	1	oxidative stress, DNA repair
smp805	Pipas_chr2-1_0307	PAS_chr2-1_0307	NA	Copper amine oxidase, enzyme domain (catalyse the oxidation of primary amines to aldehydes, with the subsequent release of ammonia and hydrogen peroxide); Amine oxidase catalytic domain	-0.687825	0.000234217	-1.37	-1.02891	PAS_chr2-1_0307	1	0	1	oxido-reductase activity
fr8725	Pipas_chr2-1_0867	YNL134C-1	YNL134C	Putative protein of unknown function with similarity to dehydrogenases from other model organisms; enoyl reductase of the MDR family; Medium chain dehydrogenases/reductase (MDR)/zinc-dependent alcohol dehydrogenase-like family	nv	nv	0.62	0.62	YNL134C	4	2	2	oxido-reductase activity
fr2489	Pipas_chr3_0932	FDH1	FDH1	NAD(+)-dependent formate dehydrogenase, may protect cells from exogenous formate	0.599995	0.00120211	0.925	0.762497	FDH1	0	0	0	oxido-reductase activity
fr777	Pipas_chr3_0447	YDR541C-3	YDR541C	Putative dihydrokaempferol 4-reductase	0.610837	7.91701e-05	1.255	0.932918	YDR541C	4	2	2	oxido-reductase activity
fr9888	Pipas_chr4_0311	ETR1	ETR1	2-enoyl thioester reductase, member of the medium chain dehydrogenase/reductase family; localized to in mitochondria, where it has a probable role in fatty acid synthesis	0.965442	1.1128e-05	1.105	1.03522	ETR1	4	1	3	oxido-reductase activity
fr4871	Pipas_chr3_0006	PAS_chr3_0006	NA	NADPH-dependent medium chain alcohol dehydrogenase	1.30858	4.85698e-07	1.49	1.39929	PAS_chr3_0006	1	1	0	oxido-reductase activity
fr4871	Pipas_c157_0001	PAS_c157_0001	NA	alcohol dehydrogenase	1.30858	4.85698e-07	1.64	1.47429	PAS_c157_0001	nv	nv	nv	oxido-reductase activity
fr905	Pipas_chr3_0448	YDR541C-5	YDR541C	Putative dihydrokaempferol 4-reductase	1.84416	2.85412e-10	1.695	1.76958	YDR541C	4	2	2	oxido-reductase activity
fr6073	Pipas_chr3_0446	YDR541C-4	YDR541C	Putative dihydrokaempferol 4-reductase	1.61057	7.98805e-08	2.145	1.87779	YDR541C	2	2	0	oxido-reductase activity
fr8386	Pipas_c034_0018	YNL134C-3	YNL134C	Putative protein of unknown function with similarity to dehydrogenases from other model organisms; green fluorescent protein (GFP)-fusion protein localizes to both the cytoplasm and nucleus and is induced by the DNA-damaging agent MMS, target of Yap2 in S. cerevisiae	2.3579	7.32963e-10	2.31	2.33395	YNL134C	nv	nv	nv	oxido-reductase activity
fr9258	Pipas_chr3_0449	YDR541C-2	YDR541C	Putative dihydrokaempferol 4-reductase	2.38912	1.48656e-10	2.74	2.56456	YDR541C	5	3	2	oxido-reductase activity
fr8848	Pipas_chr1-4_0567	PRE4	PRE4	Beta 7 subunit of the 20S proteasome	0.24825	0.0184384	0.235	0.241625	PRE4	1	1	0	proteolysis, proteasome
fr6524	Pipas_chr2-1_0552	ADD66	ADD66	Protein involved in 20S proteasome assembly; forms a heterodimer with Pba1p that binds to proteasome precursors; similar to human PAC2 constituent of the PAC1-PAC2 complex involved in proteasome assembly	0.253941	0.00524817	0.255	0.25447	ADD66	1	1	0	proteolysis, proteasome
fr6603	Pipas_chr4_0762	UBI4	UBI4	Ubiquitin, becomes conjugated to proteins, marking them for selective degradation via the ubiquitin-26S proteasome system; essential for the cellular stress response; encoded as a polyubiquitin precursor comprised of 5 head-to-tail repeats	0.286337	0.00908483	0.295	0.290668	UBI4	2	0	2	proteolysis, proteasome
fr6366	Pipas_chr3_0303	YPS1-4	YPS1	Aspartic protease, member of the yapsin family of proteases involved in cell wall growth and maintenance; attached to the plasma membrane via a glycosylphosphatidylinositol (GPI) anchor	-0.390456	0.0370984	-0.43	-0.410228	YPS1	1	1	0	proteolysis, yapsin
fr1291	Pipas_chr3_0394	YPS7	YPS7	Putative GPI-anchored aspartic protease, member of the yapsin family of proteases involved in cell wall growth and maintenance; located in the cytoplasm and endoplasmic reticulum	0.292988	0.00300774	0.29	0.291494	YPS7	3	2	1	proteolysis, yapsin
sng683	Pipas_chr1-1_0434	RME1	RME1	Zinc finger protein involved in control of meiosis; prevents meiosis by repressing IME1 expression and promotes mitosis by activating CLN2 expression; directly repressed by a1-alpha2 regulator; mediates cell type control of sporulation	-0.781132	1.26296e-06	-0.635	-0.708066	RME1	3	2	1	TF
cc245	Pipas_chr4_0324	PAS_chr4_0324	NA	Fungal specific transcription factor domain;Zn2/Cys6 DNA-binding domain	-0.423565	0.000596887	-0.77	-0.596782	PAS_chr4_0324	2	1	1	TF
fr1545	Pipas_chr2-1_0445	YLR278C	YLR278C	Zinc-cluster protein; GFP-fusion protein localizes to the nucleus; mutant shows moderate growth defect on caffeine; has a prion-domain like fragment that increases frequency of [URE3]; YLR278C is not an essential gene	-0.364535	0.00126324	-0.34	-0.352268	YLR278C	1	0	1	TF
fr6179	Pipas_chr3_0135	ACA1	ACA1	Basic leucine zipper (bZIP) transcription factor of the ATF/CREB family, may regulate transcription of genes involved in utilization of non-optimal carbon sources	0.283539	0.00798959	0.25	0.26677	ACA1	0	0	0	TF
fr3551	Pipas_chr1-4_0652	PAS_chr1-4_0652	NA	Fungal specific transcription factor domain;Zn2/Cys6 DNA-binding domain	0.267981	0.0151706	0.425	0.346491	PAS_chr1-4_0652	1	0	1	TF
smp830	Pipas_chr1-1_0361	YPR022C-1	YPR022C	C2H2 zinc finger; Fungal specific transcription factor domain, one of 2 proteins with homology to YPR022C	0.399075	0.00198174	0.33	0.364538	YPR022C	3	1	2	TF
sng788	Pipas_chr2-1_0252	YPR013C	YPR013C	Putative zinc finger protein; YPR013C is not an essential gene	0.333469	0.00171323	0.535	0.434235	YPR013C	3	0	3	TF
fr11717	Pipas_chr1-3_0166	PAS_chr1-3_0166	NA	AP-like transcription factor; Minimal binding domain of Hap4 for binding to;Leucine zipper domain	0.739107	1.03206e-05	0.66	0.699554	PAS_chr1-3_0166	1	1	0	TF
fr3210	Pipas_chr3_0590	TOS8	TOS8	Homeodomain-containing protein and putative transcription factor found associated with chromatin; target of SBF transcription factor; induced during meiosis and under cell-damaging conditions; similar to Cup9p transcription factor	0.71763	7.66591e-06	0.735	0.726315	TOS8	1	1	0	TF
fr1777	Pipas_chr3_0836	MPP1	NA	Fungal Zn2/Cys6 DNA-binding domain; homolog to Hansenula polymorpha transcription factor involved in peroxisome biogenesis/degradation	nv	nv	0.785	0.785	MPP1	2	1	1	TF
fr2470	Pipas_chr2-2_0299	PDR5-2	PDR5	Plasma membrane ATP-binding cassette (ABC) transporter, multidrug transporter actively regulated by Pdr1p; also involved in steroid transport, cation resistance, and cellular detoxification during exponential growth	-1.11752	1.3213e-07	-1.005	-1.06126	PDR5	2	1	1	transport
fr10498	Pipas_chr1-4_0090	TPO3	TPO3	Polyamine transport protein specific for spermine; localizes to the plasma membrane; member of the major facilitator superfamily	-0.677892	0.000895472	-0.815	-0.746446	TPO3	5	2	3	transport	polyamine transport
fr1844	Pipas_chr1-1_0030	GAP1	GAP1	General amino acid permease; Gap1p senses the presence of amino acid substrates to regulate localization to the plasma membrane when needed	nv	nv	-0.65	-0.65	GAP1	2	1	1	transport	polyamine transport
sng414	Pipas_chr4_0828	PAS_chr4_0828	NA	Myo-inositol transporter with strong similarity to the major myo-inositol transporter Itr1p, member of the sugar transporter superfamily; expressed constitutively	-0.499762	1	-0.55	-0.524881	ITR1	1	0	1	transport
smp91	Pipas_chr2-2_0065	AQR1	AQR1	Plasma membrane multidrug transporter of the major facilitator sup	-0.464578	0.0344271	-0.585	-0.524789	AQR1	0	0	0	transport
fr10532	Pipas_chr2-1_0489	ITR2	ITR2	Myo-inositol transporter with strong similarity to the major myo-inositol transporter Itr1p, member of the sugar transporter superfamily; expressed constitutively	-0.366797	0.115949	-0.52	-0.443398	ITR2	2	1	1	transport
fr100	Pipas_chr2-2_0391	MEP1	MEP1	Ammonium permease; belongs to a ubiquitous family of cytoplasmic membrane proteins that transport only ammonium (NH4+); expression is under the nitrogen catabolite repression regulation	-0.427089	0.0345476	-0.43	-0.428544	MEP1	0	0	0	transport
fr6878	Pipas_chr4_0832	PDR12	PDR12	Plasma membrane ATP-binding cassette (ABC) transporter, weak-acid-inducible multidrug transporter required for weak organic acid resistance; induced by sorbate and benzoate and regulated by War1p; mutants exhibit sorbate hypersensitivity	-0.446263	0.037519	-0.385	-0.415632	PDR12	1	0	1	transport
fr7775	Pipas_chr3_0763	AQY1	AQY1	Spore-specific water channel that mediates the transport of water across cell membranes, developmentally controlled; may play a role in spore maturation, probably by allowing water outflow, may be involved in freeze tolerance	-0.424048	0.00625497	-0.275	-0.349524	AQY1	4	1	3	transport
fr4046	Pipas_chr4_0656	PAS_chr4_0656	NA	MFS general substrate transporter; Major Facilitator Superfamily	-0.28098	0.01967	-0.39	-0.33549	PAS_chr4_0656	3	1	2	transport
fr6523	Pipas_chr3_0172	YHL008C	YHL008C	Putative protein of unknown function, may be involved in the uptake of chloride ions; does not appear to be involved in monocarboxylic acid transport; green fluorescent protein (GFP)-fusion protein localizes to the vacuole	-0.277108	0.00346148	-0.325	-0.301054	YHL008C	4	2	2	transport
fr9525	Pipas_chr4_0836	TPO4	TPO4	Polyamine transport protein, recognizes spermine, putrescine, and spermidine; localizes to the plasma membrane; member of the major facilitator superfamily	-0.347252	0.0246832	-0.225	-0.286126	TPO4	4	3	1	transport	polyamine transport
fr4947	Pipas_chr2-1_0874	ATO2	ATO2	Putative transmembrane protein involved in export of ammonia; ammonia is a starvation signal that promotes cell death in aging colonies; phosphorylated in mitochondria, ATO2 has a paralog, ADY2	0.414944	0.039166	0.53	0.472472	ATO2	4	2	2	transport
fr9077	Pipas_chr1-4_0636	PAS_chr1-4_0636	NA	Major facilitator superfamily, one of three proteins with similarity to YIL166C (putative protein with similarity to allantoate permease Dal5), similarity also to putative Vitamin H transporters of Aspergillus	0.751613	2.84081e-07	0.27	0.510806	PAS_chr1-4_0636	2	2	0	transport
fr3371	Pipas_chr2-1_0611	SNG1	SNG1	Protein involved in resistance to nitrosoguanidine (MNNG) and 6-azauracil (6-AU); expression is regulated by transcription factors involved in multidrug resistance	0.724941	6.03991e-06	0.7	0.712471	SNG1	2	2	0	transport
fr2053	Pipas_chr1-4_0194	TPO1	TPO1	Polyamine transporter that recognizes spermine, putrescine, and spermidine; catalyzes uptake of polyamines at alkaline pH and excretion at acidic pH; phosphorylation enhances activity and sorting to the plasma membrane	0.995094	2.84081e-07	1.11	1.05255	TPO1	5	2	3	transport	polyamine transport
fr4393	Pipas_chr4_0186	YOR1-1	YOR1	Plasma membrane ATP-binding cassette (ABC) transporter, multidrug transporter mediates export of many different organic anions including oligomycin; similar to human cystic fibrosis transmembrane receptor (CFTR)	1.18649	1.5763e-08	1.29	1.23825	YOR1	5	4	1	transport
fr7715	Pipas_chr1-4_0431	FLR1	FLR1	Plasma membrane multidrug transporter of the major facilitator superfamily, involved in efflux of fluconazole, diazaborine, benomyl, methotrexate, and other drugs; expression induced in cells treated with the mycotoxin patulin	3.79636	1.57262e-10	4.255	4.02568	FLR1	5	1	4	transport
fr2479	Pipas_chr4_0851	PAS_chr4_0851	NA	hypothetical protein	-1.48815	1.5763e-08	-1.265	-1.37658	PAS_chr4_0851	2	0	2	unknown
fr6455	Pipas_chr2-1_0064	PAS_chr2-1_0064	NA	hypothetical protein	-0.992149	1.1938e-06	-1.255	-1.12357	PAS_chr2-1_0064	3	0	3	unknown
fr4514	Pipas_chr2-1_0642	PAS_chr2-1_0642	NA	hypothetical protein	-0.820002	0.00873905	-1.105	-0.962501	PAS_chr2-1_0642	4	1	3	unknown
fr4926	Pipas_chr1-4_0689	PAS_chr1-4_0689	NA	hypothetical protein	-0.578058	0.000596887	-1.035	-0.806529	PAS_chr1-4_0689	7	4	3	unknown
fr8003	Pipas_chr4_0407	TMA10	TMA10	Protein of unknown function that associates with ribosomes; putative homolog of the F1F0-ATPase synthase regulator Stf2p	-0.617658	1	-0.6	-0.608829	TMA10	3	3	0	unknown
fr2132	Pipas_chr1-1_0257	PAS_chr1-1_0257	NA	Fungal protein of unknown function (DUF1774) - conserved in non-Saccharomyces	-0.601843	3.13058e-05	-0.605	-0.603421	PAS_chr1-1_0257	4	2	2	unknown
smp214	Pipas_chr4_0307	YMR244W	YMR244W	Putative protein of unknown function	-0.537207	8.1484e-06	-0.455	-0.496104	YMR244W	3	1	2	unknown
fr2304	Pipas_chr1-1_0159	APD1	APD1	Protein of unknown function, required for normal localization of actin patches and for normal tolerance of sodium ions and hydrogen peroxide; localizes to both cytoplasm and nucleus	-0.435763	1.964e-05	-0.425	-0.430382	APD1	2	1	1	unknown
fr10860	Pipas_chr4_0947	PAS_chr4_0947	NA	Protein of unknown function (DUF3112)	-0.502428	0.00871766	-0.34	-0.421214	PAS_chr4_0947	4	3	1	unknown
fr2588	Pipas_chr1-4_0082	YBR056W	YBR056W	Putative glycoside hydrolase of the mitochondrial intermembrane space	-0.343362	0.00690475	-0.35	-0.346681	YBR056W	3	1	2	unknown
fr3476	Pipas_chr1-4_0675	AIM17	AIM17	Putative protein of unknown function; the authentic, non-tagged protein is detected in highly purified mitochondria in high-throughput studies; null mutant displays reduced frequency of mitochondrial genome loss	-0.325575	0.00803338	-0.34	-0.332788	AIM17	3	1	2	unknown
fr5627	Pipas_chr3_0494	PAS_chr3_0494	NA	hypothetical protein	-0.25406	0.0330902	-0.355	-0.30453	PAS_chr3_0494	5	1	4	unknown
fr682	Pipas_chr1-3_0169	PAS_chr1-3_0169	NA	hypothetical protein	-0.292231	0.00524817	-0.28	-0.286116	PAS_chr1-3_0169	nv	nv	nv	unknown
fr1428	Pipas_chr2-1_0539	PAS_chr2-1_0539	NA	Syndecan domain	-0.234146	0.00655866	-0.295	-0.264573	PAS_chr2-1_0539	4	2	2	unknown
fr994	Pipas_chr4_0602	PAS_chr4_0602	NA	Acyl CoA binding protein;Acyl-CoA binding protein	-0.240116	0.004068	-0.28	-0.260058	PAS_chr4_0602	nv	nv	nv	unknown
fr5369	Pipas_chr1-1_0157	DCG1	DCG1	Protein of unknown function, expression is sensitive to nitrogen catabolite repression and regulated by Dal80p; contains transmembrane domain	-0.223418	0.0414195	-0.265	-0.244209	DCG1	7	4	3	unknown
fr6873	Pipas_chr2-1_0240	PAS_chr2-1_0240	NA	Zinc finger, CHY-type; Zinc finger, RING-type; Rubredoxin-type fold (iron-containing protein involved in electron transfer)	-0.210567	0.0435959	-0.225	-0.217784	PAS_chr2-1_0240	2	2	0	unknown
fr10596	Pipas_chr4_0773	PAS_chr4_0773	NA	protein of unknown function	0.266334	0.00524817	0.24	0.253167	PAS_chr4_0773	3	2	1	unknown
fr6434	Pipas_chr3_0153	PAS_chr3_0153	NA	AFG1-like ATPase	0.337342	0.00168733	0.245	0.291171	AFG1	nv	nv	nv	unknown
fr11010	Pipas_chr1-1_0094	PAS_chr1-1_0094	NA	hypothetical protein	0.281279	0.00652731	0.325	0.303139	PAS_chr1-1_0094	2	1	1	unknown
smp480	Pipas_chr3_0187	PAS_chr3_0187	NA	Transmembrane proteins 14C	0.316147	0.00277517	0.42	0.368074	PAS_chr3_0187	nv	nv	nv	unknown
sng11	Pipas_chr4_0328	PAS_chr4_0328	NA	Hypothetical protein_not annotated in NCBI	0.353446	0.00120211	0.385	0.369223	PAS_chr4_0328	nv	nv	nv	unknown
smp356	Pipas_chr1-1_0209	PAS_chr1-1_0209	NA	hypothetical protein	0.453594	0.000243067	0.355	0.404297	PAS_chr1-1_0209	6	2	4	unknown
fr6762	Pipas_chr4_0860	PAS_chr4_0860	NA	protein of unknown function, only in Hansenula polymorpha and Dekkera bruxelliensis	0.413686	0.000961477	0.465	0.439343	PAS_chr4_0860	2	2	0	unknown
fr11560	Pipas_chr3_0288	PAS_chr3_0288	NA	hypothetical protein	0.620398	7.87054e-05	0.52	0.570199	PAS_chr3_0288	2	1	1	unknown
fr5819	Pipas_chr4_0687	ECM13	ECM13	protein of unknown function	0.65636	0.0031613	0.515	0.58568	ECM13	3	1	2	unknown
fr12271	Pipas_chr4_0080	PAS_chr4_0080	NA	hypothetical protein	0.852084	6.76683e-08	0.555	0.703542	PAS_chr4_0080	4	3	1	unknown
fr8412	Pipas_chr3_0837	PAS_chr3_0837	NA	hypothetical protein	0.53386	0.0257053	0.9	0.71693	PAS_chr3_0837	5	2	3	unknown
fr3233	Pipas_chr4_0820	PAS_chr4_0820	GFD2	DnaQ-domain: DNA polymerase III, epsilon subunit and related 3'-5' exonucleases	nv	nv	0.74	0.74	GFD2	3	0	3	unknown
fr4883	Pipas_chr2-2_0022	BSC5	BSC5	Protein of unknown function, ORF exhibits genomic organization compatible with a translational readthrough-dependent mode of expression	0.561147	0.00219814	0.955	0.758073	BSC5	2	1	1	unknown
fr879	Pipas_chr4_0550	YPR127W	YPR127W	Protein of unknown function, differentially expressed during alcoholic fermentation; expression activated by transcription factor YRM1/YOR172W; green fluorescent protein (GFP)-fusion protein localizes to both the cytoplasm and the nucleus	0.950237	0.000467175	0.96	0.955119	YPR127W	3	2	1	unknown
